# Supplementary material for: Mental well-being model of Thai older adults: Comparing the aging in place and aging migrant groups
Source: PLoS One. 2024 Dec 12;19(12):e0311284. doi: 10.1371/journal.pone.0311284 (PMC11637394; doi:10.1371/journal.pone.0311284)
Supplement: S1 Data — (TXT) [file pone.0311284.s001.txt]

S1 Data. Raw data set is available on the OSF website at https://osf.io/3ywqk/?view_only=1e14d2e1599f4cf7a408c3e04ecc6195
